# Supplementary material for: Hidden biodiversity of Amazonian white-sand ecosystems: two distinctive new species of Utricularia (Lentibulariaceae) from Pará, Brazil
Source: PhytoKeys. 2020 Dec 4;169:75–98. doi: 10.3897/phytokeys.169.57626 (PMC7732818; doi:10.3897/phytokeys.169.57626)
Supplement: XML Treatment for Utricularia ariramba [file phytokeys.169.57626-treatment1.xml]

<!DOCTYPE tp:taxon-treatment
  PUBLIC "-//TaxonX//DTD Taxonomic Treatment Publishing DTD v0 20100105//EN" "tax-treatment-NSO.dtd">
<tp:taxon-treatment xmlns:tp="http://www.plazi.org/taxpub"><tp:treatment-meta><kwd-group><label>Taxon classification</label><kwd><named-content xmlns:xlink="http://www.w3.org/1999/xlink" content-type="kingdom">Plantae</named-content></kwd><kwd><named-content xmlns:xlink="http://www.w3.org/1999/xlink" content-type="order">Lamiales</named-content></kwd><kwd><named-content xmlns:xlink="http://www.w3.org/1999/xlink" content-type="family">Lentibulariaceae</named-content></kwd></kwd-group><mixed-citation publication-type="journal"><person-group><name><surname>Gonella</surname><given-names>Paulo Minatel</given-names></name><name><surname>Barbosa-Silva</surname><given-names>Rafael Gomes</given-names></name><name><surname>Fleischmann</surname><given-names>Andreas S.</given-names></name><name><surname>Zappi</surname><given-names>Daniela C.</given-names></name><name><surname>Baleeiro</surname><given-names>Paulo Cesar</given-names></name><name><surname>Andrino</surname><given-names>Caroline Oliveira</given-names></name></person-group><article-title>Hidden biodiversity of Amazonian white-sand ecosystems: two distinctive new species of <italic><tp:taxon-name><tp:taxon-name-part taxon-name-part-type="genus" reg="Utricularia">Utricularia</tp:taxon-name-part></tp:taxon-name></italic> (<tp:taxon-name><tp:taxon-name-part taxon-name-part-type="family">Lentibulariaceae</tp:taxon-name-part></tp:taxon-name>) from Pará, Brazil</article-title><source>PhytoKeys</source><day>04</day><month>12</month><year>2020</year><volume>169</volume><fpage>75</fpage><lpage>98</lpage><pub-id pub-id-type="doi">10.3897/phytokeys.169.57626</pub-id></mixed-citation></tp:treatment-meta><tp:nomenclature><tp:taxon-name><object-id xmlns:xlink="http://www.w3.org/1999/xlink" content-type="arpha" xlink:type="simple">0E6EF366-C8DA-5CCE-B159-54680FF6AC8F</object-id>
              <tp:taxon-name-part taxon-name-part-type="genus" reg="Utricularia">Utricularia</tp:taxon-name-part>
              <tp:taxon-name-part taxon-name-part-type="species" reg="ariramba">ariramba</tp:taxon-name-part>
              <object-id xmlns:xlink="http://www.w3.org/1999/xlink" content-type="ipni" xlink:type="simple">urn:lsid:ipni.org:names:77213187-1</object-id>
            </tp:taxon-name><tp:taxon-authority>Gonella, Baleeiro &amp; Andrino</tp:taxon-authority><tp:taxon-status xmlns:xlink="http://www.w3.org/1999/xlink" xlink:type="simple">sp. nov.</tp:taxon-status><xref ref-type="fig" rid="F1">Figs 1</xref><xref ref-type="fig" rid="F2">, 2</xref><xref ref-type="fig" rid="F3">, 3</xref></tp:nomenclature><tp:treatment-sec sec-type="material" id="SECID0EDCAE"><title>Type.</title><p><bold>Brazil. Pará</bold>: Floresta Estadual de Trombetas, comunidade Jaramacaru, cachoeira do Rio Jaramacaru; 9 Jun. 2019; D.C. Zappi, C.O. Andrino, R.G. Barbosa-Silva &amp; C. Maurity 4853 (holotype MG; isotype SPF).</p><fig id="F1" position="float" orientation="portrait"><object-id xmlns:xlink="http://www.w3.org/1999/xlink" content-type="doi" xlink:type="simple">10.3897/phytokeys.169.57626.figure1</object-id><object-id xmlns:xlink="http://www.w3.org/1999/xlink" content-type="arpha" xlink:type="simple">DA68553F-ACED-54C3-BA6A-68C1EF32ABD4</object-id><label>Figure 1.</label><caption><p>Distribution map of the new species of <italic><tp:taxon-name><tp:taxon-name-part taxon-name-part-type="genus" reg="Utricularia">Utricularia</tp:taxon-name-part></tp:taxon-name></italic> in the Amazon. On the left map, the main rivers of the hydrographic basin of the region and which cross the FLOTA Trombetas (highlighted in green). The map to the right shows the records of <italic><tp:taxon-name><tp:taxon-name-part taxon-name-part-type="genus" reg="Utricularia">Utricularia</tp:taxon-name-part> <tp:taxon-name-part taxon-name-part-type="species" reg="ariramba">ariramba</tp:taxon-name-part></tp:taxon-name></italic> (squares) and <italic><tp:taxon-name><tp:taxon-name-part taxon-name-part-type="genus" reg="Utricularia">Utricularia</tp:taxon-name-part> <tp:taxon-name-part taxon-name-part-type="species" reg="jaramacaru">jaramacaru</tp:taxon-name-part></tp:taxon-name></italic> (triangle), which are near the FLOTA limits, as well the as threats to the area, including recent fires, full deforestation, and selective deforestation of timber species.</p></caption><graphic xmlns:xlink="http://www.w3.org/1999/xlink" xlink:href="phytokeys-169-075-g001.jpg" position="float" orientation="portrait" xlink:type="simple" id="oo_483281.jpg"><uri content-type="original_file" xlink:type="simple">https://binary.pensoft.net/fig/483281</uri></graphic></fig></tp:treatment-sec><tp:treatment-sec sec-type="diagnosis" id="SECID0EVDAE"><title>Diagnosis.</title><p><italic><tp:taxon-name><tp:taxon-name-part taxon-name-part-type="genus" reg="Utricularia">Utricularia</tp:taxon-name-part> <tp:taxon-name-part taxon-name-part-type="species" reg="ariramba">ariramba</tp:taxon-name-part></tp:taxon-name></italic> belongs to <tp:taxon-name><tp:taxon-name-part taxon-name-part-type="genus" reg="Utricularia">U.</tp:taxon-name-part> <tp:taxon-name-part taxon-name-part-type="infraspecific-rank">sect</tp:taxon-name-part> <tp:taxon-name-part taxon-name-part-type="section" reg="Aranella">Aranella</tp:taxon-name-part></tp:taxon-name> (Barnhart) P.Taylor, being most similar to <italic><tp:taxon-name><tp:taxon-name-part taxon-name-part-type="genus" reg="Utricularia">U.</tp:taxon-name-part> <tp:taxon-name-part taxon-name-part-type="species" reg="costata">costata</tp:taxon-name-part></tp:taxon-name></italic> P.Taylor, but distinguished by its taller inflorescences 5.3–12.0 cm long (vs. 2–7 cm long), the less conspicuous nerves on the calyx lobes, the upper calyx lobe with acute apex (vs. obtuse and obscurely denticulate), spur swollen and dorsiventrally flattened in the apical 2/3 (vs. cylindrical with apex narrowing towards the tip), lower corolla lip trapezoid with margin entire or finely denticulate (vs. transversely oblong with margin entire or shallowly 3-lobed), and upper corolla lip narrowly ovate with acute apex (vs. ovate, with apex rounded or subacute).</p></tp:treatment-sec><tp:treatment-sec sec-type="description" id="SECID0E5EAE"><title>Description.</title><p>Small-sized, probably annual, terrestrial. <italic>Rhizoids</italic> few, capillary, from the peduncle base, sometimes also from the basalmost scales, with short papillose branches, up to 0.8 mm long, 0.1–0.2 mm in diameter. <italic>Stolons</italic> few, capillary, terete, sparsely branched, a few cms long, c. 0.1 mm in diameter. <italic>Leaves</italic> few, on the stolons, petiolate, lamina narrowly linear, 1-nerved, up to 5 mm long, 0.1–0.2 mm wide. <italic>Traps</italic> numerous on the leaves and stolons, ovoid, stalked, 0.15–0.20 mm long, the mouth lateral with a single, conical, dorsal appendage and a longer, deeply bifid, ventral appendage. <italic>Inflorescence</italic> a bracteose raceme, erect, simple, solitary, 53–120 mm long; peduncle capillary, terete, glabrous, 0.2–0.3 mm in diameter, reddish-green. Scales, bracts, and bracteoles basifixed and single-nerved. <italic>Scales</italic> few to numerous, ovate-deltoid to ovate, with apex acute, 0.5–1.0 mm long. <italic>Bracts</italic> ovate-deltoid to lanceolate, with apex acute, 0.7–1.1 mm long. <italic>Bracteoles</italic> subulate, slightly shorter than the bract, with apex acute, 0.7–1.0 mm long. <italic>Flowers</italic> 1–6; pedicel ascending, filiform, terete, 0.5–2 mm long, c. 0.1 mm in diameter. <italic>Calyx</italic> lobes unequal, glabrous, with 9–13 very conspicuous, simple, parallel, raised nerves, green to greenish-red in color; upper lobe ovate with apex acute, convex, 2.0–2.5 × 1.2–1.5 mm; lower lobe ovate, convex, with apex bifid, 2.6–3.3 × 1.5–2.0 mm. <italic>Corolla</italic> white or lavender, with the lower lip with a yellow-orange mark on the top and violet nerves on the limb, 8–11 mm long, finely papillose; <italic>upper lip</italic> narrowly ovate 4.0–5.5 × 2–3 mm, apex acute, lateral margins retroflexed, basal sac with ciliated rim; <italic>lower lip</italic> limb trapezoid, margin entire or finely denticulate, straight or retroflexed, shallowly 3 lobed, 3–5 × 3–7 mm, palate with papillose rim; <italic>spur</italic> conical, swollen and dorsoventrally flattened in the apical 2/3, the apex truncate to sub-acute, projected to the front, longer than and +/- parallel to the lower lip, 5.0–6.1 × 2.2–3.1 mm, papillose and finely ciliated. <italic>Filaments</italic> curved, c. 0.8 mm long, the anther thecae sub-distinct, anther c. 0.70 × 0.25 mm. <italic>Ovary</italic> globose, 0.5 mm long; style short, c. 0.2 mm long; stigma bilabiate, lower lip semicircular, 0.3 mm wide, upper lip broadly deltoid. <italic>Capsule</italic> and <italic>seeds</italic> not seen.</p></tp:treatment-sec><tp:treatment-sec sec-type="etymology" id="SECID0EIGAE"><title>Etymology.</title><p>The epithet “<italic>ariramba</italic>” is a name in apposition, referring to the Campos de Ariramba, where this new species was discovered. The word “<italic>ariramba</italic>” comes from the Tupi language “<italic>uarirámba</italic>” and refers to the birds of the <tp:taxon-name><tp:taxon-name-part taxon-name-part-type="family">Galbulidae</tp:taxon-name-part></tp:taxon-name> family, which are commonly found in the area.</p></tp:treatment-sec><tp:treatment-sec sec-type="phenology" id="SECID0EZGAE"><title>Phenology.</title><p>The species was collected in full bloom at the end of the rainy season, in May and June.</p></tp:treatment-sec><tp:treatment-sec sec-type="distribution" id="SECID0E5GAE"><title>Distribution and habitat.</title><p>So far, only known from two subpopulations at the margins of the Jaramacaru River, in the Campos do Ariramba region. The area lies within the conservation unit of the Floresta Estadual de Trombetas (FLOTA Trombetas), in western Pará state, N Brazil. The species occurs on white sandy soils on a flat sandstone outcrop in <italic>campinarana</italic> (white sand vegetation).</p></tp:treatment-sec><tp:treatment-sec sec-type="conservation status" id="SECID0EGHAE"><title>Conservation status.</title><p>Vulnerable: VU D2. <italic><tp:taxon-name><tp:taxon-name-part taxon-name-part-type="genus" reg="Utricularia">Utricularia</tp:taxon-name-part> <tp:taxon-name-part taxon-name-part-type="species" reg="ariramba">ariramba</tp:taxon-name-part></tp:taxon-name></italic> is known from only three collections, one of which was made over 60 years ago and lacked georeferenced data. The recently collected specimens were found ca. 3 km distant from each other, near the border of the FLOTA Trombetas (Fig. <xref ref-type="fig" rid="F1">1</xref>). Areas under active deforestation were observed just outside the conservation unit (Fig. <xref ref-type="fig" rid="F1">1</xref>), and during the fieldwork activities in 2019, fire was observed in a waterfall 6 km upriver from the Jaramacaru community, suggesting environmental disturbance generated by cattle farming and other human activities. In fact, large areas were recently impacted by fires less than 1 km away from the subpopulations (Fig. <xref ref-type="fig" rid="F1">1</xref>; data from <xref ref-type="bibr" rid="B3">Assis et al. 2019</xref>). In addition, the site is sought by tourists from nearby municipalities because of the Jaramacaru waterfall, therefore leading to negative anthropogenic impact on the populations. Although the Campos do Ariramba are a botanically unexplored region with vast areas of habitats similar to those where the species was collected and the population size has not been ascertained, the available data suggests that the species is restricted to a few locations. An <abbrev xmlns:xlink="http://www.w3.org/1999/xlink" xlink:title="Area of Occupancy" id="ABBRID0EHIAE" xlink:type="simple">AOO</abbrev> of just 8 km<sup>2</sup> was calculated for this species, and we observed threats that might impact its habitat quality and <abbrev xmlns:xlink="http://www.w3.org/1999/xlink" xlink:title="Area of Occupancy" id="ABBRID0ENIAE" xlink:type="simple">AOO</abbrev> in the short term and lead to a reduction in population size and area of occupancy. Therefore, we assign the species to the Vulnerable category based on criterion D2 of <xref ref-type="bibr" rid="B49">IUCN (2012)</xref>.</p></tp:treatment-sec><tp:treatment-sec sec-type="Taxonomic notes" id="SECID0EVIAE"><title>Taxonomic notes.</title><p><italic><tp:taxon-name><tp:taxon-name-part taxon-name-part-type="genus" reg="Utricularia">Utricularia</tp:taxon-name-part> <tp:taxon-name-part taxon-name-part-type="species" reg="ariramba">ariramba</tp:taxon-name-part></tp:taxon-name></italic> is placed in <tp:taxon-name><tp:taxon-name-part taxon-name-part-type="genus" reg="Utricularia">U.</tp:taxon-name-part> <tp:taxon-name-part taxon-name-part-type="infraspecific-rank">sect.</tp:taxon-name-part> <tp:taxon-name-part taxon-name-part-type="section" reg="Aranella">Aranella</tp:taxon-name-part></tp:taxon-name> based on its characteristic trap morphology (a single subulate dorsal appendage and a deeply bifid ventral appendage), and the presence of a clearly defined basal sac in the upper corolla lip.</p><p><italic><tp:taxon-name><tp:taxon-name-part taxon-name-part-type="genus" reg="Utricularia">Utricularia</tp:taxon-name-part> <tp:taxon-name-part taxon-name-part-type="species" reg="ariramba">ariramba</tp:taxon-name-part></tp:taxon-name></italic> is the eleventh species of <tp:taxon-name><tp:taxon-name-part taxon-name-part-type="genus" reg="Utricularia">Utricularia</tp:taxon-name-part> <tp:taxon-name-part taxon-name-part-type="infraspecific-rank">sect.</tp:taxon-name-part> <tp:taxon-name-part taxon-name-part-type="section" reg="Aranella">Aranella</tp:taxon-name-part></tp:taxon-name> (<xref ref-type="bibr" rid="B74">Taylor 1989</xref>; <xref ref-type="bibr" rid="B31">Fleischmann and Rivadavia 2009</xref>), a section almost completely endemic to tropical South America, with a single species (<italic><tp:taxon-name><tp:taxon-name-part taxon-name-part-type="genus" reg="Utricularia">U.</tp:taxon-name-part> <tp:taxon-name-part taxon-name-part-type="species" reg="simulans">simulans</tp:taxon-name-part></tp:taxon-name></italic> Pilger) extending to Central America, the Caribbean and tropical Africa (<xref ref-type="bibr" rid="B74">Taylor 1989</xref>).</p><p><italic><tp:taxon-name><tp:taxon-name-part taxon-name-part-type="genus" reg="Utricularia">Utricularia</tp:taxon-name-part> <tp:taxon-name-part taxon-name-part-type="species" reg="ariramba">ariramba</tp:taxon-name-part></tp:taxon-name></italic> is most similar to <italic><tp:taxon-name><tp:taxon-name-part taxon-name-part-type="genus" reg="Utricularia">U.</tp:taxon-name-part> <tp:taxon-name-part taxon-name-part-type="species" reg="costata">costata</tp:taxon-name-part></tp:taxon-name></italic>, sharing similar bract and bracteole morphology, and the lavender (to white) corolla with darker violet venation in the lower lobe. It is distinguished by the relatively larger inflorescences 5.3–12.0 cm tall (vs. 2–7 cm tall), the less prominent nerves on the calyx lobes, the upper calyx lobe with acute apex (vs. obtuse and obscurely denticulate), the swollen spur in the apical 2/3 (vs. apex tapering towards the tip), the lower corolla lip trapezoid with margin entire or finely denticulate (vs. transversely oblong with margin entire or shallowly 3-lobed), and the upper corolla lip narrowly ovate with acute apex (vs. ovate, with apex rounded or subacute). For photos of <italic><tp:taxon-name><tp:taxon-name-part taxon-name-part-type="genus" reg="Utricularia">U.</tp:taxon-name-part> <tp:taxon-name-part taxon-name-part-type="species" reg="costata">costata</tp:taxon-name-part></tp:taxon-name></italic>, see <xref ref-type="bibr" rid="B17">Costa et al. (2016</xref>: 11, Fig. <xref ref-type="fig" rid="F3">3D, E</xref>) and <xref ref-type="bibr" rid="B57">Mota and Zappi (2018</xref>: 126, Fig. <xref ref-type="fig" rid="F3">3a–c</xref>).</p><p><italic><tp:taxon-name><tp:taxon-name-part taxon-name-part-type="genus" reg="Utricularia">Utricularia</tp:taxon-name-part> <tp:taxon-name-part taxon-name-part-type="species" reg="costata">costata</tp:taxon-name-part></tp:taxon-name></italic> occurs in Venezuela and Brazil, where it is recorded from the states of Roraima, Pará, Mato Grosso, Goiás, Bahia, Sergipe and Alagoas (<xref ref-type="bibr" rid="B74">Taylor 1989</xref>, <xref ref-type="bibr" rid="B75">1999</xref>; <xref ref-type="bibr" rid="B31">Fleischmann and Rivadavia 2009</xref>; <xref ref-type="bibr" rid="B15">Carregosa and Costa 2014</xref>; <xref ref-type="bibr" rid="B17">Costa et al. 2016</xref>; <xref ref-type="bibr" rid="B43">Guedes et al. 2018</xref>; <xref ref-type="bibr" rid="B21">Flora do Brasil 2020</xref> under construction). In Pará, the species is recorded from the southeast region of the state, in the Serra dos Carajás (<xref ref-type="bibr" rid="B57">Mota and Zappi 2018</xref>).</p><p>Variation in corolla color and spur morphology was observed in the studied specimens of <italic><tp:taxon-name><tp:taxon-name-part taxon-name-part-type="genus" reg="Utricularia">U.</tp:taxon-name-part> <tp:taxon-name-part taxon-name-part-type="species" reg="ariramba">ariramba</tp:taxon-name-part></tp:taxon-name></italic>, where it varies from white to lavender, and the different corolla colors are associated with different spur shapes: both variants show a dorsoventrally flattened spur in the apical 2/3, but the white variant (represented by the type specimen) shows a higher degree of flattening, a ventral concavity (Fig. <xref ref-type="fig" rid="F2">2c</xref>), and a truncate apex (Fig. <xref ref-type="fig" rid="F3">3a</xref>), while the lavender variant (represented by the paratypes) has a spur only slightly flattened, without the concavity, and with an acute apex (Figs <xref ref-type="fig" rid="F2">2i</xref>, <xref ref-type="fig" rid="F3">3b, d</xref>). Furthermore, in the white morphotype, the apex of the lower corolla lip is reflexed (Figs <xref ref-type="fig" rid="F2">2h</xref>, <xref ref-type="fig" rid="F3">3a</xref>). Despite these differences in corolla color and shape, both morphotypes are considered conspecific as the specimens share similar morphology in all other characters. Variation in corolla color and shape is common in other species of <tp:taxon-name><tp:taxon-name-part taxon-name-part-type="genus" reg="Utricularia">U.</tp:taxon-name-part> <tp:taxon-name-part taxon-name-part-type="infraspecific-rank">sect.</tp:taxon-name-part> <tp:taxon-name-part taxon-name-part-type="section" reg="Aranella">Aranella</tp:taxon-name-part></tp:taxon-name>, as exemplified by intra-populational variation observed in <italic><tp:taxon-name><tp:taxon-name-part taxon-name-part-type="genus" reg="Utricularia">U.</tp:taxon-name-part> <tp:taxon-name-part taxon-name-part-type="species" reg="laciniata">laciniata</tp:taxon-name-part></tp:taxon-name></italic> A.St.-Hil. &amp; Girard and <italic><tp:taxon-name><tp:taxon-name-part taxon-name-part-type="genus" reg="Utricularia">U.</tp:taxon-name-part> <tp:taxon-name-part taxon-name-part-type="species" reg="purpureocaerulea">purpureocaerulea</tp:taxon-name-part></tp:taxon-name></italic> A.St.-Hil. &amp; Girard in several areas across their range (PMG pers. obs.), as well as in lavender- and white-flowered color morphs of <italic><tp:taxon-name><tp:taxon-name-part taxon-name-part-type="genus" reg="Utricularia">U.</tp:taxon-name-part> <tp:taxon-name-part taxon-name-part-type="species" reg="blanchetii">blanchetii</tp:taxon-name-part></tp:taxon-name></italic> A.DC. in the Chapada Diamantina (<xref ref-type="bibr" rid="B74">Taylor 1989</xref>; <xref ref-type="bibr" rid="B67">Rivadavia 2000</xref>).</p><fig id="F2" position="float" orientation="portrait"><object-id xmlns:xlink="http://www.w3.org/1999/xlink" content-type="doi" xlink:type="simple">10.3897/phytokeys.169.57626.figure2</object-id><object-id xmlns:xlink="http://www.w3.org/1999/xlink" content-type="arpha" xlink:type="simple">B2DDB440-AB20-5DE0-8C90-0A77F3F57A1B</object-id><label>Figure 2.</label><caption><p><italic><tp:taxon-name><tp:taxon-name-part taxon-name-part-type="genus" reg="Utricularia">Utricularia</tp:taxon-name-part> <tp:taxon-name-part taxon-name-part-type="species" reg="ariramba">ariramba</tp:taxon-name-part></tp:taxon-name></italic><bold>a, b</bold> habit, in flower <bold>c</bold> base of plant with stolons, rhizoids, and peduncle base <bold>d</bold> part of stolon, with rhizoids, and leaves with traps <bold>e</bold> utricle, side view <bold>f</bold> scale <bold>g, h</bold> flower of the white morphotype in anterior (<bold>g</bold>) and side (<bold>h</bold>) view <bold>i, j</bold> flower of the lavender morphotype in anterior (<bold>i</bold>) and side (<bold>j</bold>) view <bold>k</bold> flower of the white morphotype in posterior view <bold>l</bold> upper lip of the corolla, androecium, and gynoecium <bold>m</bold> stamen <bold>n</bold> pistil <bold>a, c–h, k–n</bold> based on the holotype; <bold>b, i, j</bold> based on <italic>C.O. Andrino 560</italic>. Illustrations by João Silveira.</p></caption><graphic xmlns:xlink="http://www.w3.org/1999/xlink" xlink:href="phytokeys-169-075-g002.jpg" position="float" orientation="portrait" xlink:type="simple" id="oo_483282.jpg"><uri content-type="original_file" xlink:type="simple">https://binary.pensoft.net/fig/483282</uri></graphic></fig><fig id="F3" position="float" orientation="portrait"><object-id xmlns:xlink="http://www.w3.org/1999/xlink" content-type="doi" xlink:type="simple">10.3897/phytokeys.169.57626.figure3</object-id><object-id xmlns:xlink="http://www.w3.org/1999/xlink" content-type="arpha" xlink:type="simple">33A658AA-4790-5E0F-9B66-A1332DDB9BB4</object-id><label>Figure 3.</label><caption><p><italic><tp:taxon-name><tp:taxon-name-part taxon-name-part-type="genus" reg="Utricularia">Utricularia</tp:taxon-name-part> <tp:taxon-name-part taxon-name-part-type="species" reg="ariramba">ariramba</tp:taxon-name-part></tp:taxon-name></italic><bold>a</bold> inflorescence apex with flowers and bud of the white corolla morphotype, showing the reflexed apex of lower corolla lip <bold>b</bold> flowers of the lavender corolla morphotype, with a calyx of a developing fruit to the left <bold>c</bold> flower of the white corolla morphotype in posterior view, showing the calyx lobes and the concavity in the ventral portion of the spur <bold>d</bold> flowers of the lavender corolla morphotype <bold>e</bold> inflorescence apex of the white corolla morphotype showing variation in spur morphology.</p></caption><graphic xmlns:xlink="http://www.w3.org/1999/xlink" xlink:href="phytokeys-169-075-g003.jpg" position="float" orientation="portrait" xlink:type="simple" id="oo_483283.jpg"><uri content-type="original_file" xlink:type="simple">https://binary.pensoft.net/fig/483283</uri></graphic></fig><p>Seeds were not available for study, however, <xref ref-type="bibr" rid="B74">Taylor (1989</xref>: 237) notes that seed morphology is rather uniform in <tp:taxon-name><tp:taxon-name-part taxon-name-part-type="genus" reg="Utricularia">U.</tp:taxon-name-part> <tp:taxon-name-part taxon-name-part-type="infraspecific-rank">sect.</tp:taxon-name-part> <tp:taxon-name-part taxon-name-part-type="section" reg="Aranella">Aranella</tp:taxon-name-part></tp:taxon-name>, hence not having great taxonomic significance (compared to other sections of the genus, where some species might be identified by a single seed grain alone; <xref ref-type="bibr" rid="B73">Taylor 1964</xref>, <xref ref-type="bibr" rid="B74">1989</xref>).</p></tp:treatment-sec><tp:treatment-sec sec-type="material" id="SECID0EYUAE"><title>Additional specimens examined</title><p><bold>(paratypes).</bold> Brazil • Pará; [Óbidos]; Campo do Jamaracarú [<italic>sic</italic>], perto do barracão, região do Ariramba; 26 May 1957; G.A. Black, W. Egler, P. Cavalcante &amp; A. Silva 57-19633 (IAN 95750) • Óbidos; FLOTA Trombetas, comunidade Jaramacaru; 10 Jun. 2019; C.O. Andrino 560 (MG, SPF).</p></tp:treatment-sec><ref-list><ref id="B3"><mixed-citation xmlns:xlink="http://www.w3.org/1999/xlink" xlink:type="simple"><person-group><name name-style="western"><surname>Assis</surname><given-names>LFFG</given-names></name><name name-style="western"><surname>Ferreira</surname><given-names>KR</given-names></name><name name-style="western"><surname>Vinhas</surname><given-names>L</given-names></name><name name-style="western"><surname>Maurano</surname><given-names>L</given-names></name><name name-style="western"><surname>Almeida</surname><given-names>C</given-names></name><name name-style="western"><surname>Carvalho</surname><given-names>A</given-names></name><name name-style="western"><surname>Rodrigues</surname><given-names>J</given-names></name><name name-style="western"><surname>Maciel</surname><given-names>A</given-names></name><name name-style="western"><surname>Camargo</surname><given-names>C</given-names></name></person-group> (<year>2019</year>) TerraBrasilis: A Spatial Data Analytics Infrastructure for Large-Scale Thematic Mapping. ISPRS International Journal of Geo-Information 8: e513. <ext-link xlink:type="simple" ext-link-type="doi" xlink:href="10.3390/ijgi8110513">https://doi.org/10.3390/ijgi8110513</ext-link></mixed-citation></ref><ref id="B49"><mixed-citation xmlns:xlink="http://www.w3.org/1999/xlink" xlink:type="simple"><institution xlink:type="simple">IUCN</institution> (<year>2012</year>) <source>IUCN Red List Categories and Criteria: Version 3.1. Second edition.</source><publisher-name>Gland</publisher-name>, <publisher-loc>Switzerland and Cambridge, UK</publisher-loc>, <size units="page">32 pp</size>. <ext-link xlink:type="simple" ext-link-type="uri" xlink:href="https://portals.iucn.org/library/sites/library/files/documents/RL-2001-001-2nd.pdf">https://portals.iucn.org/library/sites/library/files/documents/RL-2001-001-2nd.pdf</ext-link></mixed-citation></ref><ref id="B74"><mixed-citation xmlns:xlink="http://www.w3.org/1999/xlink" xlink:type="simple"><person-group><name name-style="western"><surname>Taylor</surname><given-names>P</given-names></name></person-group> (<year>1989</year>) The Genus <italic><tp:taxon-name><tp:taxon-name-part taxon-name-part-type="genus">Utricularia</tp:taxon-name-part></tp:taxon-name></italic>: a Taxonomic Monograph. Kew Bulletin Additional Series 14, 724 pp.</mixed-citation></ref><ref id="B31"><mixed-citation xmlns:xlink="http://www.w3.org/1999/xlink" xlink:type="simple"><person-group><name name-style="western"><surname>Fleischmann</surname><given-names>A</given-names></name><name name-style="western"><surname>Rivadavia</surname><given-names>F</given-names></name></person-group> (<year>2009</year>) <article-title><italic><tp:taxon-name><tp:taxon-name-part taxon-name-part-type="genus">Utricularia</tp:taxon-name-part> <tp:taxon-name-part taxon-name-part-type="species">rostrata</tp:taxon-name-part></tp:taxon-name></italic> (<tp:taxon-name><tp:taxon-name-part taxon-name-part-type="family">Lentibulariaceae</tp:taxon-name-part></tp:taxon-name>), a new species from the Chapada Diamantina, Brazil.</article-title><source>Kew Bulletin</source><volume>64</volume>(<issue>1</issue>): <fpage>155</fpage>–<lpage>159</lpage>. <ext-link xlink:type="simple" ext-link-type="doi" xlink:href="10.1007/s12225-008-9086-y">https://doi.org/10.1007/s12225-008-9086-y</ext-link></mixed-citation></ref><ref id="B17"><mixed-citation xmlns:xlink="http://www.w3.org/1999/xlink" xlink:type="simple"><person-group><name name-style="western"><surname>Costa</surname><given-names>SM</given-names></name><name name-style="western"><surname>Bittrich</surname><given-names>V</given-names></name><name name-style="western"><surname>Do Amaral</surname><given-names>MCE</given-names></name></person-group> (<year>2016</year>) <article-title><tp:taxon-name><tp:taxon-name-part taxon-name-part-type="family">Lentibulariaceae</tp:taxon-name-part></tp:taxon-name> from the Viruá National Park in the northern Amazon, Roraima, Brazil.</article-title><source>Phytotaxa</source><volume>258</volume>(<issue>1</issue>): <fpage>1</fpage>–<lpage>25</lpage>. <ext-link xlink:type="simple" ext-link-type="doi" xlink:href="10.11646/phytotaxa.258.1.1">https://doi.org/10.11646/phytotaxa.258.1.1</ext-link></mixed-citation></ref><ref id="B57"><mixed-citation xmlns:xlink="http://www.w3.org/1999/xlink" xlink:type="simple"><person-group><name name-style="western"><surname>Mota</surname><given-names>NF de O</given-names></name><name name-style="western"><surname>Zappi</surname><given-names>DC</given-names></name></person-group> (<year>2018</year>) <article-title>Flora of the canga of Serra dos Carajás, Pará, Brazil: <tp:taxon-name><tp:taxon-name-part taxon-name-part-type="family">Lentibulariaceae</tp:taxon-name-part></tp:taxon-name>.</article-title><source>Rodriguésia</source><volume>69</volume>(<issue>1</issue>): <fpage>119</fpage>–<lpage>132</lpage>. <ext-link xlink:type="simple" ext-link-type="doi" xlink:href="10.1590/2175-7860201869110">https://doi.org/10.1590/2175-7860201869110</ext-link></mixed-citation></ref><ref id="B75"><mixed-citation xmlns:xlink="http://www.w3.org/1999/xlink" xlink:type="simple"><person-group><name name-style="western"><surname>Taylor</surname><given-names>P</given-names></name></person-group> (<year>1999</year>) <article-title><tp:taxon-name><tp:taxon-name-part taxon-name-part-type="family">Lentibulariaceae</tp:taxon-name-part></tp:taxon-name>.</article-title> In: <person-group><name name-style="western"><surname>Berry</surname><given-names>PE</given-names></name><name name-style="western"><surname>Yatskievych</surname><given-names>K</given-names></name><name name-style="western"><surname>Holst</surname><given-names>BK</given-names></name></person-group> (<role>Eds</role>) <issue-title>Flora of the Venezuelan Guayana (Vol.</issue-title><source>5). Missouri Botanical Garden Press, St. Louis</source>, <fpage>782</fpage>–<lpage>803</lpage>.</mixed-citation></ref><ref id="B15"><mixed-citation xmlns:xlink="http://www.w3.org/1999/xlink" xlink:type="simple"><person-group><name name-style="western"><surname>Carregosa</surname><given-names>T</given-names></name><name name-style="western"><surname>Costa</surname><given-names>SM</given-names></name></person-group> (<year>2014</year>) <article-title>Ampliação da distribuição geográfica de três espécies de <italic><tp:taxon-name><tp:taxon-name-part taxon-name-part-type="genus">Utricularia</tp:taxon-name-part></tp:taxon-name></italic> (<tp:taxon-name><tp:taxon-name-part taxon-name-part-type="family">Lentibulariaceae</tp:taxon-name-part></tp:taxon-name>) para o bioma Mata Atlântica.</article-title><source>Rodriguésia</source><volume>65</volume>(<issue>2</issue>): <fpage>563</fpage>–<lpage>565</lpage>. <ext-link xlink:type="simple" ext-link-type="doi" xlink:href="10.1590/S2175-78602014000200017">https://doi.org/10.1590/S2175-78602014000200017</ext-link></mixed-citation></ref><ref id="B43"><mixed-citation xmlns:xlink="http://www.w3.org/1999/xlink" xlink:type="simple"><person-group><name name-style="western"><surname>Guedes</surname><given-names>FM</given-names></name><name name-style="western"><surname>Garcia</surname><given-names>GS</given-names></name><name name-style="western"><surname>Versieux</surname><given-names>LM</given-names></name><name name-style="western"><surname>Matias</surname><given-names>LQ</given-names></name><name name-style="western"><surname>Alves</surname><given-names>M</given-names></name></person-group> (<year>2018</year>) <article-title>Insights on underestimated <tp:taxon-name><tp:taxon-name-part taxon-name-part-type="family">Lentibulariaceae</tp:taxon-name-part></tp:taxon-name> diversity in northeastern Brazil: New records and notes on distribution, diversity and endemism in the family.</article-title><source>Brazilian Journal of Botany</source><volume>41</volume>(<issue>4</issue>): <fpage>867</fpage>–<lpage>887</lpage>. <ext-link xlink:type="simple" ext-link-type="doi" xlink:href="10.1007/s40415-018-0497-1">https://doi.org/10.1007/s40415-018-0497-1</ext-link></mixed-citation></ref><ref id="B21"><mixed-citation xmlns:xlink="http://www.w3.org/1999/xlink" xlink:type="simple"><institution xlink:type="simple">Flora do Brasil</institution><year>2020</year> (under construction) Flora do Brasil online 2020, Jardim Botânico do Rio de Janeiro. <ext-link xlink:type="simple" ext-link-type="uri" xlink:href="http://floradobrasil.jbrj.gov.br/">http://floradobrasil.jbrj.gov.br/</ext-link> [accessed 16.10.2020]</mixed-citation></ref><ref id="B67"><mixed-citation xmlns:xlink="http://www.w3.org/1999/xlink" xlink:type="simple"><person-group><name name-style="western"><surname>Rivadavia</surname><given-names>F</given-names></name></person-group> (<year>2000</year>) <article-title>The giant <italic><tp:taxon-name><tp:taxon-name-part taxon-name-part-type="genus">Genlisea</tp:taxon-name-part> <tp:taxon-name-part taxon-name-part-type="species">uncinata</tp:taxon-name-part></tp:taxon-name></italic> P.Taylor &amp; Fromm-Trinta.</article-title><source>Carnivorous Plant Newsletter</source><volume>29</volume>: <fpage>83</fpage>–<lpage>86</lpage>.</mixed-citation></ref><ref id="B73"><mixed-citation xmlns:xlink="http://www.w3.org/1999/xlink" xlink:type="simple"><person-group><name name-style="western"><surname>Taylor</surname><given-names>P</given-names></name></person-group> (<year>1964</year>) <article-title>The genus <italic><tp:taxon-name><tp:taxon-name-part taxon-name-part-type="genus">Utricularia</tp:taxon-name-part></tp:taxon-name></italic> L. (<tp:taxon-name><tp:taxon-name-part taxon-name-part-type="family">Lentibulariaceae</tp:taxon-name-part></tp:taxon-name>) in Africa (south of the Sahara) and Madagascar.</article-title><source>Kew Bulletin</source><volume>18</volume>(<issue>1</issue>): <fpage>1</fpage>–<lpage>245</lpage>. <ext-link xlink:type="simple" ext-link-type="doi" xlink:href="10.2307/4115510">https://doi.org/10.2307/4115510</ext-link></mixed-citation></ref></ref-list></tp:taxon-treatment>
