# Supplementary material for: Hidden biodiversity of Amazonian white-sand ecosystems: two distinctive new species of Utricularia (Lentibulariaceae) from Pará, Brazil
Source: PhytoKeys. 2020 Dec 4;169:75–98. doi: 10.3897/phytokeys.169.57626 (PMC7732818; doi:10.3897/phytokeys.169.57626)
Supplement: XML Treatment for Utricularia jaramacaru [file phytokeys.169.57626-treatment2.xml]

<!DOCTYPE tp:taxon-treatment
  PUBLIC "-//TaxonX//DTD Taxonomic Treatment Publishing DTD v0 20100105//EN" "tax-treatment-NSO.dtd">
<tp:taxon-treatment xmlns:tp="http://www.plazi.org/taxpub"><tp:treatment-meta><kwd-group><label>Taxon classification</label><kwd><named-content xmlns:xlink="http://www.w3.org/1999/xlink" content-type="kingdom">Plantae</named-content></kwd><kwd><named-content xmlns:xlink="http://www.w3.org/1999/xlink" content-type="order">Lamiales</named-content></kwd><kwd><named-content xmlns:xlink="http://www.w3.org/1999/xlink" content-type="family">Lentibulariaceae</named-content></kwd></kwd-group><mixed-citation publication-type="journal"><person-group><name><surname>Gonella</surname><given-names>Paulo Minatel</given-names></name><name><surname>Barbosa-Silva</surname><given-names>Rafael Gomes</given-names></name><name><surname>Fleischmann</surname><given-names>Andreas S.</given-names></name><name><surname>Zappi</surname><given-names>Daniela C.</given-names></name><name><surname>Baleeiro</surname><given-names>Paulo Cesar</given-names></name><name><surname>Andrino</surname><given-names>Caroline Oliveira</given-names></name></person-group><article-title>Hidden biodiversity of Amazonian white-sand ecosystems: two distinctive new species of <italic><tp:taxon-name><tp:taxon-name-part taxon-name-part-type="genus" reg="Utricularia">Utricularia</tp:taxon-name-part></tp:taxon-name></italic> (<tp:taxon-name><tp:taxon-name-part taxon-name-part-type="family">Lentibulariaceae</tp:taxon-name-part></tp:taxon-name>) from Pará, Brazil</article-title><source>PhytoKeys</source><day>04</day><month>12</month><year>2020</year><volume>169</volume><fpage>75</fpage><lpage>98</lpage><pub-id pub-id-type="doi">10.3897/phytokeys.169.57626</pub-id></mixed-citation></tp:treatment-meta><tp:nomenclature><tp:taxon-name><object-id xmlns:xlink="http://www.w3.org/1999/xlink" content-type="arpha" xlink:type="simple">B77BE6FD-59F8-5D16-83D9-E3D29B6B4FFB</object-id>
              <tp:taxon-name-part taxon-name-part-type="genus" reg="Utricularia">Utricularia</tp:taxon-name-part>
              <tp:taxon-name-part taxon-name-part-type="species" reg="jaramacaru">jaramacaru</tp:taxon-name-part>
              <object-id xmlns:xlink="http://www.w3.org/1999/xlink" content-type="ipni" xlink:type="simple">urn:lsid:ipni.org:names:77213188-1</object-id>
            </tp:taxon-name><tp:taxon-authority>Gonella, Baleeiro &amp; Andrino</tp:taxon-authority><tp:taxon-status xmlns:xlink="http://www.w3.org/1999/xlink" xlink:type="simple">sp. nov.</tp:taxon-status><xref ref-type="fig" rid="F1">Figs 1</xref><xref ref-type="fig" rid="F4">, 4</xref><xref ref-type="fig" rid="F5">, 5</xref><xref ref-type="fig" rid="F6">, 6</xref></tp:nomenclature><tp:treatment-sec sec-type="material" id="SECID0EN4AE"><title>Type.</title><p><bold>Brazil. Pará</bold>: Óbidos; Floresta Estadual de Trombetas, Ariramba, Rio Jaramacaru; 10 Jun. 2019; C.O. Andrino, R.G. Barbosa-Silva, D.C. Zappi &amp; C. Maurity 559 (holotype MG; isotypes M, SPF).</p><fig id="F4" position="float" orientation="portrait"><object-id xmlns:xlink="http://www.w3.org/1999/xlink" content-type="doi" xlink:type="simple">10.3897/phytokeys.169.57626.figure4</object-id><object-id xmlns:xlink="http://www.w3.org/1999/xlink" content-type="arpha" xlink:type="simple">F5AD378E-9686-542D-9C6A-75780B320EB2</object-id><label>Figure 4.</label><caption><p><italic><tp:taxon-name><tp:taxon-name-part taxon-name-part-type="genus" reg="Utricularia">Utricularia</tp:taxon-name-part> <tp:taxon-name-part taxon-name-part-type="species" reg="jaramacaru">jaramacaru</tp:taxon-name-part></tp:taxon-name></italic><bold>a</bold> habit, in flower <bold>b</bold> base of plant with stolons with traps, rhizoids, leaves with traps, and peduncle base <bold>c</bold> leave with traps <bold>d</bold> utricle, side view <bold>e</bold> scale <bold>f</bold> base of the pedicel, and bract <bold>g</bold> flower, in anterior <bold>h</bold> flower, in posterior view <bold>i</bold> flower, in lateral view <bold>j</bold> upper lip of the corolla <bold>k</bold> stamens <bold>l</bold> pistil <bold>m</bold> fruit <bold>n</bold> seed. All based on the holotype. Illustrations by João Silveira.</p></caption><graphic xmlns:xlink="http://www.w3.org/1999/xlink" xlink:href="phytokeys-169-075-g004.jpg" position="float" orientation="portrait" xlink:type="simple" id="oo_483284.jpg"><uri content-type="original_file" xlink:type="simple">https://binary.pensoft.net/fig/483284</uri></graphic></fig></tp:treatment-sec><tp:treatment-sec sec-type="diagnosis" id="SECID0EJ6AE"><title>Diagnosis.</title><p><italic><tp:taxon-name><tp:taxon-name-part taxon-name-part-type="genus" reg="Utricularia">Utricularia</tp:taxon-name-part> <tp:taxon-name-part taxon-name-part-type="species" reg="jaramacaru">jaramacaru</tp:taxon-name-part></tp:taxon-name></italic> belongs to <tp:taxon-name><tp:taxon-name-part taxon-name-part-type="genus" reg="Utricularia">U.</tp:taxon-name-part> <tp:taxon-name-part taxon-name-part-type="infraspecific-rank">sect.</tp:taxon-name-part> <tp:taxon-name-part taxon-name-part-type="section" reg="Setiscapella">Setiscapella</tp:taxon-name-part></tp:taxon-name> (Barnhart) P.Taylor but is distinct from all other members of this section by the traps with reduced, denticulate appendages (vs. subulate, branched), white corolla (vs. yellow or lilac), the upper corolla lip with bilobate apex (vs. obtuse, rounded, truncate or retuse), and the lower corolla lip narrowly rhombic (vs. cuneate, trullate, rhombic to very broadly rhombic in outline).</p></tp:treatment-sec><tp:treatment-sec sec-type="description" id="SECID0EIAAG"><title>Description.</title><p>Small-sized, probably annual, terrestrial. <italic>Rhizoids</italic> 2–4, from the base of peduncle, terete, with short papillose branches, up to 1 cm long, c. 0.25 mm in diameter. <italic>Stolons</italic> numerous, capillary, sparsely branched, up to 1 cm long (in the available material), up to 0.1 mm in diameter. <italic>Leaves</italic> numerous, at the base of the peduncle and on the stolons, lamina narrowly linear, simple, the base narrowing gradually into a short petiole, apex obtuse to acute, green to reddish, 1-nerved, 2–6 × 0.2–0.5 mm. <italic>Traps</italic> numerous on the stolons and leaves, ovate, stalked, 0.1–0.2 mm long, the mouth lateral with two dorsal and very short denticulate, simple appendages. <italic>Inflorescence</italic> a bracteose raceme, erect, solitary, 60–130 mm tall. <italic>Peduncle</italic> capillary, terete, simple or eventually laterally simple-branched, glabrous, 0.2–0.3 mm in diameter, wine red. <italic>Scales</italic> numerous, peltate, ovate to narrowly ovate, inferior apex rounded to obtuse, superior apex acute, 0.5–0.9 mm long, similar to the bracts. <italic>Bracts</italic> ovate, basisolute, peltate, 0.5–0.7 × 0.4–0.5 mm, amplexicaul, the inferior apex rounded, the superior apex rounded to obtuse. <italic>Bracteoles</italic> absent. <italic>Flowers</italic> 4–13, the rhachis elongate, flexuous, without sterile bracts; pedicels ascending, capillary, terete, 3–9 mm long (longer towards the base of the inflorescence), pedicels with a mucilage droplet at their base in living specimens. <italic>Calyx</italic> lobes unequal, glabrous, nerves inconspicuous, simple, not extending to the margin; upper lobe ovate, with apex obtuse, convex, 0.9–1.1 mm long in flower, up to 1.3 mm in fruit; lower lobe obovate, with apex emarginate to rounded, convex, equal in length with the upper lobe in flower, slightly longer in fruit, up to 1.7 mm in fruit. <italic>Corolla</italic> 5 mm long, lower lip white with a pale yellow mark on the gibbose palate, spur pale yellow, upper lip pale yellow with reddish marks; upper lip oblong with apex bilobed, the basal sac with an eglandular pubescent marginal rim, the pubescence spreading towards the apex, c. 1.5 mm long; lower lip limb narrowly rhombic in outline, the base with a very prominent bilobed swelling, the apex 3-lobed, 0.3–4.5 mm; palate pubescent; spur cylindrical, apex rounded, equal to or slightly longer or shorter than the lower lip, 0.35–0.40 mm long. <italic>Filaments</italic> curved, 0.8–1.0 mm long, the anther thecae sub-distinct, anther 0.4–0.5 mm long. <italic>Ovary</italic> globose, 0.8–0.9 mm long; style very short; stigma lower lip nearly circular, upper lip obsolete. <italic>Capsule</italic> globose, c. 1.2 mm in diam., shorter than the calyx lobes, dehiscing by an elliptic ventral pore. <italic>Seeds</italic> obovoid to angulate-ellipsoid, 0.20–0.25 mm long, 0.13–0.20 mm wide, testa cells c. 0.01 mm wide, elongate, anticlinal boundaries deeply sunken and more or less straight, periclinal walls convex, smooth.</p></tp:treatment-sec><tp:treatment-sec sec-type="etymology" id="SECID0EOBAG"><title>Etymology.</title><p>The epithet “<italic>jaramacaru</italic>” is a noun in apposition (hence it is invariant), referring to the Jaramacarú river, where the new species was discovered. “Jaramacarú” comes from the Tupi language “<italic>iamandakarú</italic>”, referring to species of the genus <italic><tp:taxon-name><tp:taxon-name-part taxon-name-part-type="genus" reg="Cereus">Cereus</tp:taxon-name-part></tp:taxon-name></italic> Mill. (<tp:taxon-name><tp:taxon-name-part taxon-name-part-type="family">Cactaceae</tp:taxon-name-part></tp:taxon-name>). However, no cactus of this genus was located during the field trip undertaken by COA, RGBS, and DCZ in 2019.</p></tp:treatment-sec><tp:treatment-sec sec-type="phenology" id="SECID0EECAG"><title>Phenology.</title><p><italic><tp:taxon-name><tp:taxon-name-part taxon-name-part-type="genus" reg="Utricularia">Utricularia</tp:taxon-name-part> <tp:taxon-name-part taxon-name-part-type="species" reg="jaramacaru">jaramacaru</tp:taxon-name-part></tp:taxon-name></italic> was collected with flowers in April, May, and June.</p></tp:treatment-sec><tp:treatment-sec sec-type="distribution" id="SECID0EVCAG"><title>Distribution and habitat.</title><p>So far, only known from two very close localities near the Jaramacaru waterfall, in the Campos do Ariramba, part of the FLOTA Trombetas, western Pará, N Brazil. The species occurs on white sandy soils with outcrops of sandstone, in <italic>campinarana</italic> vegetation.</p></tp:treatment-sec><tp:treatment-sec sec-type="conservation status" id="SECID0E4CAG"><title>Conservation status.</title><p>Vulnerable: VU D2. Similarly to that described for <italic><tp:taxon-name><tp:taxon-name-part taxon-name-part-type="genus" reg="Utricularia">U.</tp:taxon-name-part> <tp:taxon-name-part taxon-name-part-type="species" reg="ariramba">ariramba</tp:taxon-name-part></tp:taxon-name></italic>, <italic><tp:taxon-name><tp:taxon-name-part taxon-name-part-type="genus" reg="Utricularia">U.</tp:taxon-name-part> <tp:taxon-name-part taxon-name-part-type="species" reg="jaramacaru">jaramacaru</tp:taxon-name-part></tp:taxon-name></italic> is known from only two localities (<abbrev xmlns:xlink="http://www.w3.org/1999/xlink" xlink:title="Area of Occupancy" id="ABBRID0EZDAG" xlink:type="simple">AOO</abbrev>=8 km<sup>2</sup>) near the limits of FLOTA Trombetas and the threats the populations are subject to are fully explained in the above species. Therefore, based on available data, <italic><tp:taxon-name><tp:taxon-name-part taxon-name-part-type="genus" reg="Utricularia">U.</tp:taxon-name-part> <tp:taxon-name-part taxon-name-part-type="species" reg="jaramacaru">jaramacaru</tp:taxon-name-part></tp:taxon-name></italic> is to be assigned to the category of Vulnerable based on criterion D2 of <xref ref-type="bibr" rid="B49">IUCN (2012)</xref>.</p></tp:treatment-sec><tp:treatment-sec sec-type="Taxonomic notes" id="SECID0EOEAG"><title>Taxonomic notes.</title><p>The basisolute, peltate scales and bracts, and the calyx and seed morphology (Figs <xref ref-type="fig" rid="F4">4</xref>–<xref ref-type="fig" rid="F6">6</xref>) undoubtedly place this species in <tp:taxon-name><tp:taxon-name-part taxon-name-part-type="genus" reg="Utricularia">U.</tp:taxon-name-part> <tp:taxon-name-part taxon-name-part-type="infraspecific-rank">sect.</tp:taxon-name-part> <tp:taxon-name-part taxon-name-part-type="section" reg="Setiscapella">Setiscapella</tp:taxon-name-part></tp:taxon-name>, representing the tenth species of the section (following the species circumscriptions of <xref ref-type="bibr" rid="B74">Taylor 1989</xref>). However, based on morphology alone, it is not possible to assign the closest affinity of <italic><tp:taxon-name><tp:taxon-name-part taxon-name-part-type="genus" reg="Utricularia">U.</tp:taxon-name-part> <tp:taxon-name-part taxon-name-part-type="species" reg="jaramacaru">jaramacaru</tp:taxon-name-part></tp:taxon-name></italic>, as it bears several apomorphic characteristics, most remarkably regarding its trap and corolla morphology.</p><fig id="F5" position="float" orientation="portrait"><object-id xmlns:xlink="http://www.w3.org/1999/xlink" content-type="doi" xlink:type="simple">10.3897/phytokeys.169.57626.figure5</object-id><object-id xmlns:xlink="http://www.w3.org/1999/xlink" content-type="arpha" xlink:type="simple">F22E40F9-CD19-5944-8640-7A7F5C0897EE</object-id><label>Figure 5.</label><caption><p><italic><tp:taxon-name><tp:taxon-name-part taxon-name-part-type="genus" reg="Utricularia">Utricularia</tp:taxon-name-part> <tp:taxon-name-part taxon-name-part-type="species" reg="jaramacaru">jaramacaru</tp:taxon-name-part></tp:taxon-name></italic><bold>a</bold> inflorescence apex with open flowers and bud <bold>b</bold> detail of inflorescence apex showing mucilage droplet in the axil of a pedicel <bold>c</bold> inflorescence apex with a flower in posterior view, highlighting the calyx (<bold>c1</bold>) <bold>d</bold> flower in anterior view; <bold>e</bold>, peduncle bases with stolons and leaves.</p></caption><graphic xmlns:xlink="http://www.w3.org/1999/xlink" xlink:href="phytokeys-169-075-g005.jpg" position="float" orientation="portrait" xlink:type="simple" id="oo_483285.jpg"><uri content-type="original_file" xlink:type="simple">https://binary.pensoft.net/fig/483285</uri></graphic></fig><fig id="F6" position="float" orientation="portrait"><object-id xmlns:xlink="http://www.w3.org/1999/xlink" content-type="doi" xlink:type="simple">10.3897/phytokeys.169.57626.figure6</object-id><object-id xmlns:xlink="http://www.w3.org/1999/xlink" content-type="arpha" xlink:type="simple">080424E6-A3AA-55D6-8012-E43DBEF6DB14</object-id><label>Figure 6.</label><caption><p>SEM microphotographs of seeds of <italic><tp:taxon-name><tp:taxon-name-part taxon-name-part-type="genus" reg="Utricularia">Utricularia</tp:taxon-name-part> <tp:taxon-name-part taxon-name-part-type="species" reg="jaramacaru">jaramacaru</tp:taxon-name-part></tp:taxon-name></italic> at 420× magnification, in dorsal, lateral and oblique view (from the holotype).</p></caption><graphic xmlns:xlink="http://www.w3.org/1999/xlink" xlink:href="phytokeys-169-075-g006.jpg" position="float" orientation="portrait" xlink:type="simple" id="oo_483286.jpg"><uri content-type="original_file" xlink:type="simple">https://binary.pensoft.net/fig/483286</uri></graphic></fig><p>Up to now, <tp:taxon-name><tp:taxon-name-part taxon-name-part-type="genus" reg="Utricularia">U.</tp:taxon-name-part> <tp:taxon-name-part taxon-name-part-type="infraspecific-rank">sect.</tp:taxon-name-part> <tp:taxon-name-part taxon-name-part-type="section" reg="Setiscapella">Setiscapella</tp:taxon-name-part></tp:taxon-name> was composed of nine species (<xref ref-type="bibr" rid="B74">Taylor 1989</xref>), of which eight have yellow corollas (regarding the phylogenetic switch from lilac to yellow corolla color in <italic><tp:taxon-name><tp:taxon-name-part taxon-name-part-type="genus" reg="Utricularia">Utricularia</tp:taxon-name-part></tp:taxon-name></italic> and <italic><tp:taxon-name><tp:taxon-name-part taxon-name-part-type="genus" reg="Genlisea">Genlisea</tp:taxon-name-part></tp:taxon-name></italic>, see <xref ref-type="bibr" rid="B32">Fleischmann et al. 2010</xref>). One exception in terms of color is <italic><tp:taxon-name><tp:taxon-name-part taxon-name-part-type="genus" reg="Utricularia">U.</tp:taxon-name-part> <tp:taxon-name-part taxon-name-part-type="species" reg="physoceras">physoceras</tp:taxon-name-part></tp:taxon-name></italic> P.Taylor, also endemic to the state of Pará, but with larger (7–10 mm long vs. 5 mm) pink to lilac corolla. The whitish corolla of <italic><tp:taxon-name><tp:taxon-name-part taxon-name-part-type="genus" reg="Utricularia">U.</tp:taxon-name-part> <tp:taxon-name-part taxon-name-part-type="species" reg="jaramacaru">jaramacaru</tp:taxon-name-part></tp:taxon-name></italic> is, therefore, a second exception among the species of the section. <italic><tp:taxon-name><tp:taxon-name-part taxon-name-part-type="genus" reg="Utricularia">Utricularia</tp:taxon-name-part> <tp:taxon-name-part taxon-name-part-type="species" reg="physoceras">physoceras</tp:taxon-name-part></tp:taxon-name></italic> also shares the short spur with rounded apex with <italic><tp:taxon-name><tp:taxon-name-part taxon-name-part-type="genus" reg="Utricularia">U.</tp:taxon-name-part> <tp:taxon-name-part taxon-name-part-type="species" reg="jaramacaru">jaramacaru</tp:taxon-name-part></tp:taxon-name></italic> and similar seed morphology. <italic><tp:taxon-name><tp:taxon-name-part taxon-name-part-type="genus" reg="Utricularia">Utricularia</tp:taxon-name-part> <tp:taxon-name-part taxon-name-part-type="species" reg="physoceras">physoceras</tp:taxon-name-part></tp:taxon-name></italic> occurs in the <italic>cangas</italic> (ferruginous <italic>campo rupestre</italic>) of the Serra dos Carajás (<xref ref-type="bibr" rid="B74">Taylor 1989</xref>; <xref ref-type="bibr" rid="B57">Mota and Zappi 2018</xref>; <xref ref-type="bibr" rid="B39">Giulietti et al. 2019</xref>), distant ca. 815 km to the southeast from the area where <italic><tp:taxon-name><tp:taxon-name-part taxon-name-part-type="genus" reg="Utricularia">U.</tp:taxon-name-part> <tp:taxon-name-part taxon-name-part-type="species" reg="jaramacaru">jaramacaru</tp:taxon-name-part></tp:taxon-name></italic> was collected. For photos of <italic><tp:taxon-name><tp:taxon-name-part taxon-name-part-type="genus" reg="Utricularia">U.</tp:taxon-name-part> <tp:taxon-name-part taxon-name-part-type="species" reg="physoceras">physoceras</tp:taxon-name-part></tp:taxon-name></italic>, see <xref ref-type="bibr" rid="B57">Mota and Zappi (2018</xref>: 129, Fig. <xref ref-type="fig" rid="F4">4a–e</xref>) and <xref ref-type="bibr" rid="B39">Giulietti et al. (2019</xref>: 369, fig. 7 bottom three images).</p><p>Traps of <italic><tp:taxon-name><tp:taxon-name-part taxon-name-part-type="genus" reg="Utricularia">U.</tp:taxon-name-part> <tp:taxon-name-part taxon-name-part-type="species" reg="jaramacaru">jaramacaru</tp:taxon-name-part></tp:taxon-name></italic> are unlike any other species of <tp:taxon-name><tp:taxon-name-part taxon-name-part-type="genus" reg="Utricularia">U.</tp:taxon-name-part> <tp:taxon-name-part taxon-name-part-type="infraspecific-rank">sect.</tp:taxon-name-part> <tp:taxon-name-part taxon-name-part-type="section" reg="Setiscapella">Setiscapella</tp:taxon-name-part></tp:taxon-name> in that the appendages are reduced to two denticulate structures (Fig. <xref ref-type="fig" rid="F4">4d</xref>). All other species of the section bear subulate or filiform appendages near the trap door that are sparsely to copiously branched. Reduced appendages are found in different sections of <italic><tp:taxon-name><tp:taxon-name-part taxon-name-part-type="genus" reg="Utricularia">Utricularia</tp:taxon-name-part></tp:taxon-name></italic>, which suggests it is a homoplastic character in the genus. <xref ref-type="bibr" rid="B74">Taylor (1989)</xref> enumerates a few species with reduced trap appendages, such as <italic><tp:taxon-name><tp:taxon-name-part taxon-name-part-type="genus" reg="Utricularia">U.</tp:taxon-name-part> <tp:taxon-name-part taxon-name-part-type="species" reg="cornuta">cornuta</tp:taxon-name-part></tp:taxon-name></italic> Michx. and <italic><tp:taxon-name><tp:taxon-name-part taxon-name-part-type="genus" reg="Utricularia">U.</tp:taxon-name-part> <tp:taxon-name-part taxon-name-part-type="species" reg="juncea">juncea</tp:taxon-name-part></tp:taxon-name></italic> Vahl (both of <tp:taxon-name><tp:taxon-name-part taxon-name-part-type="genus" reg="Utricularia">U.</tp:taxon-name-part> <tp:taxon-name-part taxon-name-part-type="infraspecific-rank">sect.</tp:taxon-name-part> <tp:taxon-name-part taxon-name-part-type="section" reg="Stomoisia">Stomoisia</tp:taxon-name-part></tp:taxon-name> (Raf.) Komiya), <italic><tp:taxon-name><tp:taxon-name-part taxon-name-part-type="genus" reg="Utricularia">U.</tp:taxon-name-part> <tp:taxon-name-part taxon-name-part-type="species" reg="nana">nana</tp:taxon-name-part></tp:taxon-name></italic> A.St.-Hil. &amp; Girard (<tp:taxon-name><tp:taxon-name-part taxon-name-part-type="genus" reg="Utricularia">U.</tp:taxon-name-part> <tp:taxon-name-part taxon-name-part-type="infraspecific-rank">sect.</tp:taxon-name-part> <tp:taxon-name-part taxon-name-part-type="section" reg="Benjaminia">Benjaminia</tp:taxon-name-part></tp:taxon-name> P.Taylor), <italic><tp:taxon-name><tp:taxon-name-part taxon-name-part-type="genus" reg="Utricularia">U.</tp:taxon-name-part> <tp:taxon-name-part taxon-name-part-type="species" reg="guyanensis">guyanensis</tp:taxon-name-part></tp:taxon-name></italic> A.DC. (<tp:taxon-name><tp:taxon-name-part taxon-name-part-type="genus" reg="Utricularia">U.</tp:taxon-name-part> <tp:taxon-name-part taxon-name-part-type="infraspecific-rank">sect.</tp:taxon-name-part> <tp:taxon-name-part taxon-name-part-type="section" reg="Stylotheca">Stylotheca</tp:taxon-name-part></tp:taxon-name> A.DC.) and <italic><tp:taxon-name><tp:taxon-name-part taxon-name-part-type="genus" reg="Utricularia">U.</tp:taxon-name-part> <tp:taxon-name-part taxon-name-part-type="species" reg="viscosa">viscosa</tp:taxon-name-part></tp:taxon-name></italic> Spruce ex Oliv. (<tp:taxon-name><tp:taxon-name-part taxon-name-part-type="genus" reg="Utricularia">U.</tp:taxon-name-part> <tp:taxon-name-part taxon-name-part-type="infraspecific-rank">sect.</tp:taxon-name-part> <tp:taxon-name-part taxon-name-part-type="section" reg="Sprucea">Sprucea</tp:taxon-name-part></tp:taxon-name> P.Taylor), all presenting only a small prolongation of the body of the trap on the dorsal side of the door.</p><p>The presence of a droplet of mucilage at the insertion of the pedicel in the peduncle (Fig. <xref ref-type="fig" rid="F5">5b</xref>) is shared with <italic><tp:taxon-name><tp:taxon-name-part taxon-name-part-type="genus" reg="Utricularia">U.</tp:taxon-name-part> <tp:taxon-name-part taxon-name-part-type="species" reg="flaccida">flaccida</tp:taxon-name-part></tp:taxon-name></italic>, <italic><tp:taxon-name><tp:taxon-name-part taxon-name-part-type="genus" reg="Utricularia">U.</tp:taxon-name-part> <tp:taxon-name-part taxon-name-part-type="species" reg="nigrescens">nigrescens</tp:taxon-name-part></tp:taxon-name></italic> Sylvén and <italic><tp:taxon-name><tp:taxon-name-part taxon-name-part-type="genus" reg="Utricularia">U.</tp:taxon-name-part> <tp:taxon-name-part taxon-name-part-type="species" reg="pusilla">pusilla</tp:taxon-name-part></tp:taxon-name></italic> Vahl (P.M. Gonella and A. Fleischmann, pers. obs.), and its function remains unclear.</p></tp:treatment-sec><tp:treatment-sec sec-type="material" id="SECID0E4RAG"><title>Additional specimens examined</title><p><bold>(paratypes)</bold>. Brazil • Pará; [Óbidos]; Rio Jaramacaru, entre o acampamento e a cachoeira; 26 May 1957; G.A. Black, W. Egler, P. Cavalcante &amp; A. Silva 57-19500 (IAN 95620) • <italic>ibid</italic>.; trilha após a ponte do rio Jamaracaru [<italic>sic</italic>], em direção à cachoeira; <named-content xmlns:xlink="http://www.w3.org/1999/xlink" content-type="dwc:verbatimCoordinates" xlink:type="simple"><named-content content-type="geo-json" specific-use="{&#34;type&#34;:&#34;Point&#34;,&#34;coordinates&#34;:[-55.697414,-1.170275]}" id="NCID0EMSAG" xlink:type="simple">01°10'12.99"S, 055°41'50.69"W</named-content></named-content>; 80 m; 27 Apr. 2018; J.A. Siqueira Filho 4112 (HVASF 23703).</p></tp:treatment-sec><tp:treatment-sec><!--Section generated to contain objects referenced in tp:taxon-treatment.--><fig id="F1" position="float" orientation="portrait"><object-id xmlns:xlink="http://www.w3.org/1999/xlink" content-type="doi" xlink:type="simple">10.3897/phytokeys.169.57626.figure1</object-id><object-id xmlns:xlink="http://www.w3.org/1999/xlink" content-type="arpha" xlink:type="simple">DA68553F-ACED-54C3-BA6A-68C1EF32ABD4</object-id><label>Figure 1.</label><caption><p>Distribution map of the new species of <italic><tp:taxon-name><tp:taxon-name-part taxon-name-part-type="genus" reg="Utricularia">Utricularia</tp:taxon-name-part></tp:taxon-name></italic> in the Amazon. On the left map, the main rivers of the hydrographic basin of the region and which cross the FLOTA Trombetas (highlighted in green). The map to the right shows the records of <italic><tp:taxon-name><tp:taxon-name-part taxon-name-part-type="genus" reg="Utricularia">Utricularia</tp:taxon-name-part> <tp:taxon-name-part taxon-name-part-type="species" reg="ariramba">ariramba</tp:taxon-name-part></tp:taxon-name></italic> (squares) and <italic><tp:taxon-name><tp:taxon-name-part taxon-name-part-type="genus" reg="Utricularia">Utricularia</tp:taxon-name-part> <tp:taxon-name-part taxon-name-part-type="species" reg="jaramacaru">jaramacaru</tp:taxon-name-part></tp:taxon-name></italic> (triangle), which are near the FLOTA limits, as well the as threats to the area, including recent fires, full deforestation, and selective deforestation of timber species.</p></caption><graphic xmlns:xlink="http://www.w3.org/1999/xlink" xlink:href="phytokeys-169-075-g001.jpg" position="float" orientation="portrait" xlink:type="simple" id="oo_483281.jpg"><uri content-type="original_file" xlink:type="simple">https://binary.pensoft.net/fig/483281</uri></graphic></fig></tp:treatment-sec><ref-list><ref id="B49"><mixed-citation xmlns:xlink="http://www.w3.org/1999/xlink" xlink:type="simple"><institution xlink:type="simple">IUCN</institution> (<year>2012</year>) <source>IUCN Red List Categories and Criteria: Version 3.1. Second edition.</source><publisher-name>Gland</publisher-name>, <publisher-loc>Switzerland and Cambridge, UK</publisher-loc>, <size units="page">32 pp</size>. <ext-link xlink:type="simple" ext-link-type="uri" xlink:href="https://portals.iucn.org/library/sites/library/files/documents/RL-2001-001-2nd.pdf">https://portals.iucn.org/library/sites/library/files/documents/RL-2001-001-2nd.pdf</ext-link></mixed-citation></ref><ref id="B74"><mixed-citation xmlns:xlink="http://www.w3.org/1999/xlink" xlink:type="simple"><person-group><name name-style="western"><surname>Taylor</surname><given-names>P</given-names></name></person-group> (<year>1989</year>) The Genus <italic><tp:taxon-name><tp:taxon-name-part taxon-name-part-type="genus">Utricularia</tp:taxon-name-part></tp:taxon-name></italic>: a Taxonomic Monograph. Kew Bulletin Additional Series 14, 724 pp.</mixed-citation></ref><ref id="B32"><mixed-citation xmlns:xlink="http://www.w3.org/1999/xlink" xlink:type="simple"><person-group><name name-style="western"><surname>Fleischmann</surname><given-names>A</given-names></name><name name-style="western"><surname>Schäferhoff</surname><given-names>B</given-names></name><name name-style="western"><surname>Heubl</surname><given-names>G</given-names></name><name name-style="western"><surname>Rivadavia</surname><given-names>F</given-names></name><name name-style="western"><surname>Barthlott</surname><given-names>W</given-names></name><name name-style="western"><surname>Müller</surname><given-names>KF</given-names></name></person-group> (<year>2010</year>) <article-title>Phylogenetics and character evolution in the carnivorous plant genus <italic><tp:taxon-name><tp:taxon-name-part taxon-name-part-type="genus">Genlisea</tp:taxon-name-part></tp:taxon-name></italic> A. St.-Hil. (<tp:taxon-name><tp:taxon-name-part taxon-name-part-type="family">Lentibulariaceae</tp:taxon-name-part></tp:taxon-name>).</article-title><source>Molecular Phylogenetics and Evolution</source><volume>56</volume>(<issue>2</issue>): <fpage>768</fpage>–<lpage>783</lpage>. <ext-link xlink:type="simple" ext-link-type="doi" xlink:href="10.1016/j.ympev.2010.03.009">https://doi.org/10.1016/j.ympev.2010.03.009</ext-link></mixed-citation></ref><ref id="B57"><mixed-citation xmlns:xlink="http://www.w3.org/1999/xlink" xlink:type="simple"><person-group><name name-style="western"><surname>Mota</surname><given-names>NF de O</given-names></name><name name-style="western"><surname>Zappi</surname><given-names>DC</given-names></name></person-group> (<year>2018</year>) <article-title>Flora of the canga of Serra dos Carajás, Pará, Brazil: <tp:taxon-name><tp:taxon-name-part taxon-name-part-type="family">Lentibulariaceae</tp:taxon-name-part></tp:taxon-name>.</article-title><source>Rodriguésia</source><volume>69</volume>(<issue>1</issue>): <fpage>119</fpage>–<lpage>132</lpage>. <ext-link xlink:type="simple" ext-link-type="doi" xlink:href="10.1590/2175-7860201869110">https://doi.org/10.1590/2175-7860201869110</ext-link></mixed-citation></ref><ref id="B39"><mixed-citation xmlns:xlink="http://www.w3.org/1999/xlink" xlink:type="simple"><person-group><name name-style="western"><surname>Giulietti</surname><given-names>AM</given-names></name><name name-style="western"><surname>Giannini</surname><given-names>TC</given-names></name><name name-style="western"><surname>Mota</surname><given-names>NFO</given-names></name><name name-style="western"><surname>Watanabe</surname><given-names>MTC</given-names></name><name name-style="western"><surname>Viana</surname><given-names>PL</given-names></name><name name-style="western"><surname>Pastore</surname><given-names>M</given-names></name><name name-style="western"><surname>Silva</surname><given-names>UCS</given-names></name><name name-style="western"><surname>Siqueira</surname><given-names>MF</given-names></name><name name-style="western"><surname>Pirani</surname><given-names>JR</given-names></name><name name-style="western"><surname>Lima</surname><given-names>HC</given-names></name><name name-style="western"><surname>Pereira</surname><given-names>JBS</given-names></name><name name-style="western"><surname>Brito</surname><given-names>RM</given-names></name><name name-style="western"><surname>Harley</surname><given-names>RM</given-names></name><name name-style="western"><surname>Siqueira</surname><given-names>JO</given-names></name><name name-style="western"><surname>Zappi</surname><given-names>DC</given-names></name></person-group> (<year>2019</year>) <article-title>Edaphic Endemism in the Amazon: Vascular Plants of the canga of Carajás, Brazil.</article-title><source>Botanical Review</source><volume>85</volume>(<issue>4</issue>): <fpage>357</fpage>–<lpage>383</lpage>. <ext-link xlink:type="simple" ext-link-type="doi" xlink:href="10.1007/s12229-019-09214-x">https://doi.org/10.1007/s12229-019-09214-x</ext-link></mixed-citation></ref></ref-list></tp:taxon-treatment>
